# Supplementary material for: Time-Released Black Phosphorus Hydrogel Accelerates Myocardial Repairing through Antioxidant and Motivates Macrophage Polarization Properties
Source: Biomater Res. 2024 May 8;28:0029. doi: 10.34133/bmr.0029 (PMC11077294; doi:10.34133/bmr.0029)
Supplement: Supplementary 1 — Figs. S1 to S9 Movie S1 [file bmr.0029.f1.zip]

Archive with 2 entries (2 files):
- Movie S1. Injectable ability of composite hydrogels..mp4
- Supplemental Material.docx
